# Supplementary material for: Identification of actionable targets using DEPArray‐based sorting of pure carcinoma and stromal populations from formalin‐fixed paraffin‐embedded tissues followed by shallow whole‐genome sequencing
Source: J Pathol. 2025 Oct 27;268(1):13–26. doi: 10.1002/path.6469 (PMC12699240; doi:10.1002/path.6469)
Supplement: Supplementary file 2 — Table S4. Mutation analysis performed in six samples for 56 genes included in the OncoSeek panel (provided as separate Excel file) [file PATH-268-13-s002.xlsx]

## Sheet: Cover page
	Identification of actionable targets using DEPArray-based sorting of pure carcinoma and stromal populations from formalin-fixed paraffin-embedded tissues followed by shallow whole-genome sequencing
	G Nteliopoulos et al. J Pathol https://doi.org/10.1002/path.6469
	Table S4. Somatic mutations identified by the analysis performed in 6 samples for 56 genes included in the OncoSeek panel

## Sheet: Table S4
Table S4. Somatic mutations identified by the analysis performed in 6 samples for 56 genes included in the OncoSeek panel.
Sample 3	var	I14_0001_HS15_1213_A1_S27	I14_0002_HS15_1213_A1_S28	I14_0002_HS15_1213_A1_S28	score	annotation	gene	transcript	hotspot	effect	hgvsp	gmaf	gnomad_af	max_af	exon	cosmic_v71	icgc	cb_drug	cb_evidence	cb_source	cb_tumor	docm	aa	pp	amplicon_id	is_CT_GA	variant-type
	chr17:7578470:C:T	0	5.0933	pSOM	3	T:rs137852789	TP53	ENST00000269305	True	missense_variant	p.G154S	nan	4.063e-06	8.963e-06	5/11	COSM43692	MU121160866	-	-	-	-	-	G/S	154/393	TP53_12,TP53_13,TP53_15,TP53_16,TP53_21	True	SNV
	chr7:55249045:C:A	0	29.1958	SOM_HET	2	A:-	EGFR	ENST00000275493	False	stop_gained	p.C781*	nan	nan	nan	20/28	-	-	-	-	-	-	-	C/*	781/1210	EGFR_17	False	SNV
	chr19:17954183:C:T	0	28.5714	SOM_HET	2	T:-	JAK3	ENST00000458235	False	splice_region_variant,intron_variant	-	nan	nan	nan	-	-	-	-	-	-	-	-	-	-	Jak3_3	True	SNV
Sample 4	var	I14_0003_CS10_9213_E9_S29	I14_0004_CS10_9213_E9_S29	I14_0004_CS10_9213_E9_S29	score	annotation	gene	transcript	hotspot	effect	hgvsp	gmaf	gnomad_af	max_af	exon	cosmic_v71	icgc	cb_drug	cb_evidence	cb_source	cb_tumor	docm	aa	pp	amplicon_id	is_CT_GA	variant-type
	chr13:28610183:A:G	0	57.4468	SOM_HET	1	G:rs2491231	FLT3	ENST00000241453	False	splice_region_variant,intron_variant	-	0.5633	0.7106	0.8013	-	COSM3999060	MU12284971	-	-	-	-	-	-	-	FLT3_4	False	SNV
Sample 6	var	I14_0007_CS13_10424_2_S33	I14_0008_CS13_10424_2_S34	I14_0008_CS13_10424_2_S34	score	annotation	gene	transcript	hotspot	effect	hgvsp	gmaf	gnomad_af	max_af	exon	cosmic_v71	icgc	cb_drug	cb_evidence	cb_source	cb_tumor	docm	aa	pp	amplicon_id	is_CT_GA	variant-type
	chr10:89717741:G:A	0	25	SOM_HET	3	A:-	PTEN	ENST00000371953	True	missense_variant	p.E256K	nan	nan	nan	7/9	COSM17564	-	-	-	-	-	-	E/K	256/403	PTEN_10,PTEN_11	True	SNV
	chr3:41266096:G:-	0	41.1765	SOM_HET	2	T:-	CTNNB1	ENST00000349496	False	frameshift_variant	p.D32Tfs*15	nan	nan	nan	3/15	-	-	-	-	-	-	-	L/X	31/781	CTNNB1_1	False	deletion
	chr15:66777442:G:A	0	65.2174	SOM_HET	2	A:-	MAP2K1	ENST00000307102	False	missense_variant	p.E270K	nan	nan	nan	7/11	-	-	-	-	-	-	-	E/K	270/393	MAP2K1_4	True	SNV
	chr16:68835651:G:T	0	36.3636	SOM_HET	2	T:-	CDH1	ENST00000261769	False	missense_variant	p.G81V	nan	nan	nan	3/16	-	-	-	-	-	-	-	G/V	81/882	CDH1_1	False	SNV
	chr17:7578493:C:A	0	53.8012	SOM_HET	2	A:TP53_g.12425G>T	TP53	ENST00000269305	False	missense_variant	p.W146L	nan	nan	nan	5/11	-	-	-	-	-	-	-	W/L	146/393	TP53_12,TP53_13,TP53_15,TP53_16,TP53_21	False	SNV
	chr13:28610183:A:G	0	28.5714	SOM_HET	1	G:rs2491231	FLT3	ENST00000241453	False	splice_region_variant,intron_variant	-	0.5633	0.7106	0.8013	-	COSM3999060	MU12284971	-	-	-	-	-	-	-	FLT3_4	False	SNV
Sample 7	var	I14_0009_CS17-180_S35	I14_0010_CS17-180_S36	I14_0010_CS17-180_S36	score	annotation	gene	transcript	hotspot	effect	hgvsp	gmaf	gnomad_af	max_af	exon	cosmic_v71	icgc	cb_drug	cb_evidence	cb_source	cb_tumor	docm	aa	pp	amplicon_id	is_CT_GA	variant-type
	chr9:21971116:G:T	0	34.5238	pSOM_HET	4	T:-	CDKN2A	ENST00000304494	True	missense_variant	p.P81H	nan	nan	nan	2/3	COSM12511	-	-	-	-	-	-	P/H	81/156	CDKN2A_2	False	SNV
	chr2:16085668:G:A	0	36.8421	SOM_HET	3	A:-	MYCN	ENST00000281043	False	missense_variant	p.V282M	nan	nan	nan	3/3	-	-	-	-	-	-	-	V/M	282/464	MYCN_5	True	SNV
	chr15:66729109:C:T	0	26.8293	SOM_HET	3	T:-	MAP2K1	ENST00000307102	False	missense_variant	p.A106V	nan	nan	nan	3/11	-	-	-	-	-	-	-	A/V	106/393	MAP2K1_2	True	SNV
	chr17:7577491:C:T	0	69.9642	SOM_HET	3	T:-	TP53	ENST00000269305	False	splice_region_variant,intron_variant	-	nan	nan	nan	-	-	-	-	-	-	-	-	-	-	TP53_10,TP53_11	True	SNV
Sample 8	var	I14_0012_20170307_17_7479_L_S61	I14_0013_20170307_17_7479_L_S62	I14_0013_20170307_17_7479_L_S62	score	annotation	gene	transcript	hotspot	effect	hgvsp	gmaf	gnomad_af	max_af	exon	cosmic_v71	icgc	cb_drug	cb_evidence	cb_source	cb_tumor	docm	aa	pp	amplicon_id	is_CT_GA	variant-type
	chr4:153249384:C:T	0	16.5746	SOM_HET	3	T:-	FBXW7	ENST00000281708	True	missense_variant	p.R465H	nan	nan	nan	9/12	COSM1149856,COSM117308,COSM117309,COSM117310,COSM22965	MU60393	-	-	-	-	colorectal_cancer (PMID:26619011), gastric_adenocarcinoma (PMID:26619011), uterine_carcinosarcoma (PMID:26619011), uterine_corpus_endometrial_carcinoma (PMID:26619011), cervix_carcinoma (PMID:26619011), head_and_neck_squamous_cell_carcinoma (PMID:26619011), breast_cancer (PMID:26619011), ovarian_serous_cystadenocarcinoma (PMID:26619011), medulloblastoma (PMID:26619011), lung_squamous_cell_carcino…	R/H	465/707	FBXW7_3	True	SNV
	chr17:7578552:G:C	0	99.9052	SOM_HOM	3	C:TP53_g.12366C>G	TP53	ENST00000269305	True	stop_gained,splice_region_variant	p.Y126*	nan	nan	nan	5/11	COSM10862,COSM2744959,COSM3723942,COSM99944,COSM99945,COSM99946	MU67895607	-	-	-	-	-	Y/*	126/393	TP53_12,TP53_13,TP53_15,TP53_16,TP53_21	False	SNV
	chr4:55593579:C:A	0	27.7412	SOM_HET	2	A:-	KIT	ENST00000288135	False	splice_region_variant,intron_variant	-	nan	nan	nan	-	-	-	-	-	-	-	-	-	-	KIT_16,KIT_17	False	SNV
	chr5:112175687:G:A	0	30.5369	SOM_HET	2	A:-	APC	ENST00000457016	False	missense_variant	p.G1466R	nan	nan	nan	16/16	COSM27992	-	-	-	-	-	-	G/R	1466/2843	APC_5	True	SNV
Sample 9	var	I14_0014_10-222A_2_L_S63	I14_0015_10-222A_2_L_S64	I14_0015_10-222A_2_L_S64	score	annotation	gene	transcript	hotspot	effect	hgvsp	gmaf	gnomad_af	max_af	exon	cosmic_v71	icgc	cb_drug	cb_evidence	cb_source	cb_tumor	docm	aa	pp	amplicon_id	is_CT_GA	variant-type
	chr12:121431413:G:T	0	5.8679	pSOM	3	T:-	HNF1A	ENST00000257555	True	missense_variant	p.W206L	nan	nan	nan	3/10	COSM21471,COSM3667053	MU822434	-	-	-	-	-	W/L	206/631	HNF1A_1,HNF1A_2	False	SNV
	chr17:7577559:G:C	0	98.8543	SOM_HOM	3	C:rs28934573,TP53_g.13359C>G	TP53	ENST00000269305	True	missense_variant	p.S241C	nan	0.0	0.0	7/11	COSM10709,COSM2744619,COSM3362448,COSM437501,COSM437502,COSM437503	MU46528	-	-	-	-	ovarian_serous_cystadenocarcinoma (PMID:26619011), skin_melanoma (PMID:26619011), uterine_carcinosarcoma (PMID:26619011), uterine_corpus_endometrial_carcinoma (PMID:26619011), lung_adenocarcinoma (PMID:26619011), brain_stem_glioma (PMID:26619011), glioblastoma_multiforme (PMID:26619011), gallbladder_carcinoma (PMID:26619011), breast_cancer (PMID:26619011), urinary_bladder_urothelial_carcinoma (PM…	S/C	241/393	TP53_10,TP53_11	False	SNV
	chr11:108170587:C:A	0	22.4599	SOM_HET	2	A:-	ATM	ENST00000278616	False	missense_variant	p.L1718M	nan	nan	nan	34/63	-	-	-	-	-	-	-	L/M	1718/3056	ATM_6,ATM_7	False	SNV
Somatic variants identified in patients, the coordinate (position) and chromosome and coding nucleotide change, their variant allele frequency (VAF) in stromal (blue bars) and tumour (red bars) subpopulations, the gene affected, whether the variant is a hotspot, the effect (molecular classification), and the amino acid change/HGSV protein and presence in the COSMIC database (v71)
